# Supplementary material for: Salinity-Induced Cytosolic Alkaline Shifts in Arabidopsis Roots Require the SOS Pathway
Source: Int J Mol Sci. 2023 Feb 10;24(4):3549. doi: 10.3390/ijms24043549 (PMC9960406; doi:10.3390/ijms24043549)
Supplement: Supplementary file 1 [file ijms-24-03549-s001.zip]

Archive with 1 entries (1 files):
- ijms-2164402-supplementary.pdf
